# Supplementary material for: The Spatial Distribution of Mustelidae in France
Source: PLoS One. 2015 Mar 26;10(3):e0121689. doi: 10.1371/journal.pone.0121689 (PMC4374970; doi:10.1371/journal.pone.0121689)
Supplement: S1 Package — (GZ) [file pone.0121689.s002.gz]

Archive with 39 entries (35 files):
- scsl/DESCRIPTION
- scsl/NAMESPACE
- scsl/R
- scsl/R/bootstrapcisstat.R
- scsl/R/crossvalidation.R
- scsl/R/deviance.cisstats.R
- scsl/R/global.crossvalCisstat.R
- scsl/R/penalizedmodel.R
- scsl/R/plot.crossvalCisstat.R
- scsl/R/plot.crossvalCisstatgl.R
- scsl/R/predict.cisstats.R
- scsl/R/print.bootstrapCisstat.R
- scsl/R/print.cisstats.R
- scsl/R/print.crossvalCisstat.R
- scsl/R/print.crossvalCisstatgl.R
- scsl/R/residualdf.R
- scsl/R/residuals.cisstats.R
- scsl/R/scsl-internal.R
- scsl/R/sdaij.R
- scsl/R/sdejk.R
- scsl/R/sdpik.R
- scsl/R/summary.crossvalCisstatgl.R
- scsl/data
- scsl/data/SAR.rda
- scsl/data/carsscsl.rda
- scsl/data/datalist
- scsl/data/department.rda
- scsl/data/scsldetect.rda
- scsl/man
- scsl/man/SAR.Rd
- scsl/man/bootstrapcisstat.Rd
- scsl/man/carsscsl.Rd
- scsl/man/crossvalidation.Rd
- scsl/man/department.Rd
- scsl/man/penalizedmodel.Rd
- scsl/man/scsl-package.Rd
- scsl/man/scsldetect.Rd
- scsl/src
- scsl/src/model.c
