# Supplementary material for: The Spatial Distribution of Mustelidae in France
Source: PLoS One. 2015 Mar 26;10(3):e0121689. doi: 10.1371/journal.pone.0121689 (PMC4374970; doi:10.1371/journal.pone.0121689)
Supplement: S1 Package — (GZ) [file pone.0121689.s002.gz › scsl/DESCRIPTION]

Package: scsl
Type: Package
Title: Analysis of the data collected under the small carnivorous
        species logbook program.
Depends: R (>= 2.10.0), sp, methods, ade4, spdep, maptools, Hmisc
Version: 1.0
Date: 2014-02-27
Author: Clement Calenge, Joel Chadoeuf, Christophe Giraud, Sylvie Huet, Romain Julliard, Pascal Monestiez, Jeremy Piffady, David Pinaud, Sandrine Ruette
Maintainer: Clement Calenge <clement.calenge@oncfs.gouv.fr>
Description: The small carnivorous species logbook program
License: GPL (>= 2)
Packaged: 2014-11-26 20:47:16 UTC; calenge
