# Supplementary material for: The Spatial Distribution of Mustelidae in France
Source: PLoS One. 2015 Mar 26;10(3):e0121689. doi: 10.1371/journal.pone.0121689 (PMC4374970; doi:10.1371/journal.pone.0121689)
Supplement: S1 Package — (GZ) [file pone.0121689.s002.gz › scsl/R/deviance.cisstats.R]

deviance.cisstats <-
function(object, ...)
{
    if (!inherits(object, "cisstats"))
        stop("object should be of class cisstats")
    Y <- attr(object, "Y")
    tmp <- (Y-Y*log(Y))[Y>0]
    devmodcompl <- 2*sum(tmp)
    devcurmod <- 2*(object$PenLik - object$nu*object$Penalty)
    return(devcurmod-devmodcompl)
}
