# Supplementary material for: The Spatial Distribution of Mustelidae in France
Source: PLoS One. 2015 Mar 26;10(3):e0121689. doi: 10.1371/journal.pone.0121689 (PMC4374970; doi:10.1371/journal.pone.0121689)
Supplement: S1 Package — (GZ) [file pone.0121689.s002.gz › scsl/R/global.crossvalCisstat.R]

global.crossvalCisstat <-
function(x)
{
    y <- x[[1]]
    y <- lapply(y, function(listecrit) {
        dfesp <- as.matrix(listecrit[[1]])
        dfesp <- dfesp[,-ncol(dfesp)]
        for (i in 2:length(listecrit))
            dfesp <- dfesp+listecrit[[i]][,-(ncol(dfesp)+1)]
        dfesp <- dfesp
        dfesp <- data.frame(as.data.frame(dfesp), mean=apply(dfesp,1,mean))
    })
    res <- list(y, x[[2]])
    class(res) <- "crossvalCisstatgl"
    return(res)
}
