# Supplementary material for: The Spatial Distribution of Mustelidae in France
Source: PLoS One. 2015 Mar 26;10(3):e0121689. doi: 10.1371/journal.pone.0121689 (PMC4374970; doi:10.1371/journal.pone.0121689)
Supplement: S1 Package — (GZ) [file pone.0121689.s002.gz › scsl/R/predict.cisstats.R]

predict.cisstats <-
function(object, type=c("link","response"),...)
{
    if (!inherits(object, "cisstats"))
        stop("object should be of class cisstats")
    type <- match.arg(type)
    if (type=="link")
        return(log(attr(object, "Yhat")))
    if (type=="response")
        return(attr(object, "Yhat"))
}
