# Supplementary material for: The Spatial Distribution of Mustelidae in France
Source: PLoS One. 2015 Mar 26;10(3):e0121689. doi: 10.1371/journal.pone.0121689 (PMC4374970; doi:10.1371/journal.pone.0121689)
Supplement: S1 Package — (GZ) [file pone.0121689.s002.gz › scsl/R/print.cisstats.R]

print.cisstats <-
function(x, ...)
{
    if (!inherits(x, "cisstats"))
        stop("x should be of class cisstats")
    cat("########################################\n##\n## ")
    cat("Penalized model of abundance for", length(x$pi2) ,"species in",
        nrow(x$aij), "spatial units:\n\n")
    cat("Penalty coefficient (nu):", x$nu, "\n")
    cat("Penalized likelihood for the solution:", x$PenLik, "\n")
    cat("Penalty:", x$Penalty,"\n")
    cat("Penalized likelihood for the maximum likelihood solution:", x$PenaltyMaxLik, "\n\n")
}
