# Supplementary material for: The Spatial Distribution of Mustelidae in France
Source: PLoS One. 2015 Mar 26;10(3):e0121689. doi: 10.1371/journal.pone.0121689 (PMC4374970; doi:10.1371/journal.pone.0121689)
Supplement: S1 Package — (GZ) [file pone.0121689.s002.gz › scsl/R/print.crossvalCisstatgl.R]

print.crossvalCisstatgl <-
function(x, ...)
{
    if (!inherits(x, "crossvalCisstatgl"))
        stop("x should be of class crossvalCisstatgl")
    cat("######################################\n##\n## Object of class crossvalCisstatgl\n\n")
}
