# Supplementary material for: The Spatial Distribution of Mustelidae in France
Source: PLoS One. 2015 Mar 26;10(3):e0121689. doi: 10.1371/journal.pone.0121689 (PMC4374970; doi:10.1371/journal.pone.0121689)
Supplement: S1 Package — (GZ) [file pone.0121689.s002.gz › scsl/R/residualdf.R]

residualdf <-
function(object)
{
    if (!inherits(object, "cisstats"))
        stop("object should be of class cisstats")
    I <- ncol(object$aij)
    J <- nrow(object$aij)
    K <- 2
    return((I*J*K)-(I*J)-J-(I-1))
}
