# Supplementary material for: The Spatial Distribution of Mustelidae in France
Source: PLoS One. 2015 Mar 26;10(3):e0121689. doi: 10.1371/journal.pone.0121689 (PMC4374970; doi:10.1371/journal.pone.0121689)
Supplement: S1 Package — (GZ) [file pone.0121689.s002.gz › scsl/R/scsl-internal.R]

.configusql <-
structure(list(database = "cneracs", schema = "sanglierpuechabon"), .Names = c("database", 
"schema"))
.Random.seed <-
c(403L, 463L, 1702624191L, -1345577820L, -307934435L, 853409973L, 
356037995L, -2097458000L, -14259573L, -107340126L, -594603717L, 
-1666235866L, -996652443L, -348139369L, 887646721L, -2121817560L, 
-192471623L, 552606330L, -1251629282L, 863516804L, 1912272920L, 
-1487814923L, 989562580L, -2105127215L, 1231960917L, 298649860L, 
-795291437L, -1046162412L, -1003790399L, -2112943917L, -1334784957L, 
85689331L, -2062239700L, 1882728360L, 1881283596L, -573466842L, 
-1781578299L, -1179162105L, -2143922577L, 1381163780L, -525948293L, 
808682975L, 1132085848L, -1759264643L, -935842093L, 1467439169L, 
-1182915083L, -4501410L, 1816590141L, 24814562L, -56611033L, 
348604572L, -1042202265L, 2122002074L, 1690566086L, -911800228L, 
-971212712L, 1948946956L, -928221125L, 2106153963L, 941750349L, 
-705244570L, 245727327L, 1301669189L, 772273973L, 1093560229L, 
-485054244L, -1991861298L, 2074911315L, -1987248855L, -1387031880L, 
-1957462133L, 1507306007L, 1456079069L, 1213206952L, 736353059L, 
1844023622L, 1665369361L, 1352496679L, 993214128L, -766026636L, 
1886460651L, -313334513L, -842592624L, -213601514L, 809738919L, 
75239657L, 549941215L, -275103278L, 751364612L, -1388191350L, 
-1170762673L, -1021724078L, 801897177L, 1409240509L, -1969049344L, 
844481808L, 432117940L, -902820239L, 1196842759L, -1861152212L, 
-1502171719L, -2045959630L, 1553304488L, 1829823918L, 587482890L, 
187860500L, 240773707L, 1461789571L, 295838111L, 1691335520L, 
332217179L, 1928811753L, 1612497045L, 1893692935L, -1885844052L, 
-1738949954L, -688481093L, 1873634324L, 1724155638L, 1008783658L, 
1000778240L, 658517193L, 1866648845L, -834224053L, -1560378053L, 
-1128862066L, -1792262006L, 684684202L, -1877979487L, 84506430L, 
-603831428L, 1696149553L, 1009407650L, 366041408L, 903867228L, 
1688548827L, 1476894879L, -1990431074L, -1372440079L, 1193469383L, 
-2071476125L, 27218129L, -168163140L, 1873088895L, -759229761L, 
-1058108680L, -1781758183L, -1348833228L, -1333659605L, -1213717781L, 
1754452265L, 802287665L, 388864122L, 168939459L, 1372713796L, 
-1561946579L, -887119918L, 1743323029L, -2133279130L, 532543203L, 
-1300071871L, 1223015387L, 606619471L, 2018358397L, 633501967L, 
-1012362153L, 1046328013L, -268151209L, 1818847950L, 1109872278L, 
-1247778129L, 1432305358L, 658385648L, -1141720434L, 8422817L, 
1293877230L, -1509633389L, 1513346900L, 151570929L, 1626583093L, 
-1915608215L, -1505486538L, 1772091818L, -1200642560L, -280260960L, 
-999948223L, 610145627L, 2146057620L, -1335576161L, -936409514L, 
-1082496743L, -1465512658L, -1333578322L, 1686757416L, 1766043939L, 
1653045417L, -1132689761L, -67894718L, -616487784L, 573314830L, 
-700817562L, 154674178L, 246463896L, 1818194723L, 1975452916L, 
-1932800939L, 2081929000L, -1481970326L, 336601537L, 1247741031L, 
1776064457L, -118824232L, 317336631L, -1111451476L, 1869000599L, 
-672078031L, 1606025554L, 1681206344L, 2061402276L, -1329757128L, 
-2091620887L, 274943831L, 63681656L, -1524693354L, 456158387L, 
704539538L, -2065780045L, 2121965130L, -54226204L, 1837432405L, 
-719696211L, 1616924085L, -839199948L, -1474880354L, 373712668L, 
-2120140453L, 704923944L, -223309295L, -1417553309L, -211338543L, 
-1279992174L, -510044148L, 432311754L, 479779841L, -502638894L, 
1590049785L, 639496806L, 898481371L, 1602539742L, 127834332L, 
-787283051L, 1046677155L, -1218255733L, -2031756132L, 357617453L, 
-1128946540L, 1297365584L, 627031846L, 152038930L, 1867871923L, 
1583635205L, -685692005L, -804326169L, 727801527L, 925964881L, 
-1962095069L, -746258326L, -1619063838L, -1786622291L, 1163118965L, 
1069528784L, 1003363021L, 2055825972L, 1758439486L, -549424097L, 
477246440L, -848565946L, 1285336343L, -765948292L, 1773944901L, 
2097893740L, -692654809L, 94245710L, 111779358L, 397929651L, 
124186096L, -2042669638L, -1721369027L, 1486813254L, -162225985L, 
-1745607035L, -2005651325L, -1851976209L, -1891970583L, -1309445399L, 
1494954895L, 1499934616L, 1763153594L, 325609198L, 1700622880L, 
1596464854L, -120324959L, 304784442L, -308420273L, 469948601L, 
778389681L, 1451449905L, -2054350443L, 552004497L, -567118996L, 
-2000239260L, 815976957L, 1479143287L, 1276337777L, 608599690L, 
258344757L, 1355289002L, -229012518L, 195768816L, 978365737L, 
-1944194606L, -1565509210L, 12054703L, 744926301L, 513799154L, 
1235580829L, 1514665197L, 1010624829L, -351811689L, 164671515L, 
332702135L, -1977316877L, 1197506111L, -275980792L, -748912755L, 
1871100433L, -1506323555L, -1739679870L, 434352475L, -1723286781L, 
-1110898980L, 1491389887L, 996738354L, 1914986736L, 35896185L, 
1236963911L, 927288734L, 413327244L, -108606715L, -478688544L, 
1429979964L, 1799400697L, -877617966L, 606474804L, -34706706L, 
664273996L, 1693009865L, -422102641L, -909444659L, 1794229817L, 
-15060236L, 468907738L, -1940898114L, 1178485762L, 1983619299L, 
-1294100155L, 782020617L, -1321091208L, -2141282628L, -2130389450L, 
-1183857129L, -330000547L, -179834808L, 183590925L, 2097615047L, 
-1601405818L, -160552923L, 2102524685L, 1855903754L, 1994819194L, 
-2142499740L, 1243655000L, -748918028L, -333172238L, -451492330L, 
761962093L, 682023218L, -1464554016L, 242720936L, -828212816L, 
1658191491L, -1136419940L, 79386225L, 512568426L, 1930956107L, 
24181365L, 218300101L, -310488851L, 973535512L, -887323639L, 
1898428517L, -686314183L, -1105687989L, -827856158L, 1539247496L, 
813211834L, -587524400L, 1844178615L, 1394169483L, 2139299781L, 
694005366L, 714749926L, -310079685L, -1825529696L, 694163132L, 
85230831L, 2036855258L, -509601577L, -1920992449L, -1224028575L, 
1587397416L, -1216095475L, 1086575602L, -99739034L, -903393905L, 
406732536L, -696959352L, 1292678343L, -461673438L, -1102502074L, 
1928587643L, 1059501886L, 537893408L, -793573978L, -746315597L, 
-144169982L, -386175984L, 1575562538L, -1933546432L, -1844809378L, 
-1783445858L, 619233041L, -1399219519L, -941137527L, -1880299217L, 
-1726213405L, 702821080L, -456014807L, -586162684L, 234940832L, 
1303302151L, 1376147341L, -1106020051L, -1230369030L, 469002756L, 
-1531122024L, 2047045048L, 1429499850L, 1826892259L, -1111993345L, 
-111360162L, -1604065046L, 270031011L, -592174973L, 1677162082L, 
-1841508391L, 1365008044L, -1886558540L, 971573235L, -232040287L, 
67657791L, 1161312789L, -180645933L, -1114045785L, -1688528478L, 
1308042079L, -294656076L, -1154399942L, 606590232L, -1766300129L, 
-1742090638L, 313051269L, -786942602L, 253266747L, 303055928L, 
-573357892L, 631267220L, 334296357L, -1974883860L, 1909757605L, 
1547338552L, 1608891174L, 938601845L, 1886398099L, 110044435L, 
-362485702L, 633467146L, 447950864L, -1345419347L, 1193828461L, 
-1888834764L, -1053229107L, 1335766945L, 1585019357L, -1910633003L, 
-1555801246L, 523514425L, -1952187425L, 1173315386L, -1925640145L, 
-2119828480L, 1256514832L, 1919620168L, -1819298102L, 183659752L, 
271822378L, -761731898L, -556891389L, 1769876347L, -1396898801L, 
538568422L, -1742336609L, 1724904780L, -1390406505L, -1098477703L, 
699397795L, 1768273356L, 50162021L, 1252546881L, -1650548916L, 
820812126L, -2046901857L, -2128381787L, 231529309L, 37134783L, 
1741496504L, 547330915L, 923929552L, 2081610004L, -2009985752L, 
597836897L, 1568315321L, -1391831135L, 2051200988L, -808292629L, 
-1251114499L, -863524745L, -1400888238L, 732564448L, 1705625462L, 
669884804L, 1262927250L, -761789724L, -1152281746L, -1897009732L, 
-1808942795L, 1452387229L, 196318807L, -1155827127L, 670878234L, 
1467378393L, 83112675L, 1539360551L, 1794557861L, 151967451L, 
-645745851L, 350271587L, -295521973L, 1871152326L, 1747167835L, 
-20416892L, 1800462292L, 802621185L, -1673007973L, 766195966L, 
-329100658L, -1506733384L, -1597917730L, -880793559L, 307082097L, 
-1688158592L, -1277836582L, -1006605320L, -31944305L, -1383701822L, 
-2039798157L, 1175964027L, -80359471L, 167992813L, 931622668L, 
-295806555L, 1244235113L, -1165861427L, 1945760557L, -677415626L, 
-2105590077L, -1749184421L, 1077132539L, -2018448475L, 1647953899L, 
-2041956133L, -1972102904L, -1972810223L, 2091790035L, -895486371L, 
-1344154162L, 1488946L, -406537312L, 81562036L, 883942423L, -1702857386L, 
371831787L, -1554862225L, 1434642166L, 397253956L, -341836050L, 
-311337137L, 363104919L, 20419892L, 843444039L, 1344938514L, 
1551508873L, -805925071L, -1645991557L, 1187716589L)
