# Supplementary material for: The Spatial Distribution of Mustelidae in France
Source: PLoS One. 2015 Mar 26;10(3):e0121689. doi: 10.1371/journal.pone.0121689 (PMC4374970; doi:10.1371/journal.pone.0121689)
Supplement: S1 Package — (GZ) [file pone.0121689.s002.gz › scsl/R/sdpik.R]

sdpik <-
function(x)
{
    if (!inherits(x, "bootstrapCisstat"))
        stop("x should be of class bootstrapCisstat")
    sdd <- x[[1]]$pi2
    for (i in length(sdd)) {
        sdd[i] <- sd(unlist(lapply(x, function(y) y$pi2[i])))
    }
    names(sdd) <- names(x[[1]]$aij)
    return(sdd)
}
