# Supplementary material for: The Spatial Distribution of Mustelidae in France
Source: PLoS One. 2015 Mar 26;10(3):e0121689. doi: 10.1371/journal.pone.0121689 (PMC4374970; doi:10.1371/journal.pone.0121689)
Supplement: S1 Package — (GZ) [file pone.0121689.s002.gz › scsl/R/summary.crossvalCisstatgl.R]

summary.crossvalCisstatgl <-
function(object, ...)
{
    if (!inherits(object, "crossvalCisstatgl"))
        stop("object should be of class crossvalCisstatgl")
    df <- data.frame(object[[2]],
                     as.data.frame(do.call("cbind",lapply(object[[1]],
                                                          function(x) x[,ncol(x)]))))
    names(df) <- c("nu", paste("Q", 1:4, sep=""))
    return(df)
}
