# Supplementary material for: The Spatial Distribution of Mustelidae in France
Source: PLoS One. 2015 Mar 26;10(3):e0121689. doi: 10.1371/journal.pone.0121689 (PMC4374970; doi:10.1371/journal.pone.0121689)
Supplement: S1 Package — (GZ) [file pone.0121689.s002.gz › scsl/data/datalist]

SAR
carsscsl
department
scsldetect
