# Supplementary material for: The Spatial Distribution of Mustelidae in France
Source: PLoS One. 2015 Mar 26;10(3):e0121689. doi: 10.1371/journal.pone.0121689 (PMC4374970; doi:10.1371/journal.pone.0121689)
Supplement: S1 Package — (GZ) [file pone.0121689.s002.gz › scsl/man/department.Rd]

\name{department}
\alias{department}
\docType{data}
\title{
  Map of the French departments
}
\description{
  This dataset is a map of the French departments (French administrative
  units)
}
\usage{data(department)}
\format{
  This is an object of class \code{'SpatialPolygonsDataFrame'} (package
  "sp"). For each department, the following variables are measured:
  \describe{
    \item{\code{SP_ID}}{The ID of the department}
    \item{\code{Name}}{A factor containing the name of the department}
    \item{\code{Code}}{A factor containing the official code of the
      department}
    \item{\code{Area}}{The area (squared kilometers) of each department}
  }
}
\source{
  Institut Geographique National, GeoFla (r)
  \url{http://professionnels.ign.fr/}.
}
\examples{
data(department)
plot(department)
}
\keyword{datasets}
